# Supplementary material for: Consequences of Acute Presentations of Functional Neurological Disorders in Neuro‐Oncology Patients: Case Series and Systematic Review
Source: Brain Behav. 2025 Nov 30;15(12):e71107. doi: 10.1002/brb3.71107 (PMC12665190; doi:10.1002/brb3.71107)
Supplement: Supplementary file 1 — Supplementary Material: brb371107‐sup‐0001‐TableS1.xlsx [file BRB3-15-e71107-s001.xlsx]

## Sheet: Quality Assessment Tool
Murad et al. Tool for evaluating the methodological quality of case reports and case series. [1]
	Reports
Scoring Criteria	Reuber et al, 2002	Garcia et al, 2018	Hebb et al, 2022	Asadi-Pooya et al, 2020	Sumangala et al, 2022	Pollak et al, 1996	Khu et al, 2010	Scarella et al, 2012	Young et al, 2012	Szota et al, 2013	Slocum et al, 2017	Loebenstein et al, 2025
1. Does the patient(s) represent(s) the whole experience of the investigator (centre) or is the selection method unclear to the extent that other patients with similar presentation may not have been reported?	1	1	0	1	1	0	0	0	0	0	0	1
2. Was the exposure/signs/symptoms adequately ascertained?	1	1	1	0	1	0	1	1	1	1	1	1
3. Was the outcome adequately ascertained?	1	1	1	1	1	0	1	1	1	1	1	1
4. Were other alternative causes that may explain the observation ruled out?	1	1	1	1	1	0	1	1	1	0	0	1
5. Was there a challenge/rechallenge phenomenon?	N/A	N/A	N/A	N/A	N/A	N/A	N/A	N/A	N/A	N/A	N/A	N/A
6. Was there a dose–response effect?	N/A	N/A	N/A	N/A	N/A	N/A	N/A	N/A	N/A	N/A	N/A	N/A
7. Was follow-up long enough for outcomes to occur?	0	1	1	0	1	0	1	0	1	1	1	1
8. Is the case(s) described with sufficient details to allow other investigators to replicate the research or to allow practitioners make inferences related to their own practice?	1	1	1	0	1	0	0	1	1	1	1	1
Total Score	5	6	5	3	6	0	4	4	5	4	4	6
NB all scores are applied with regards to the quality of the paper for ascertaining a relationship between functional neurological disorders and brain tumours and our outcome measures.
1. Murad MH, Sultan S, Haffar S, F B (2018) Methodological quality and synthesis of case series and case reports. BMJ evidence-based medicine 23: 60-63 doi:10.1136/bmjebm-2017-110853

## Sheet: Excluded papers
	Excluded papers:
	Exclusion Reason	Reference
	1. Lack of functional diagnosis in tumour patients (n=5)	Anand S, Kumar Paliwal V, Singh LS, Uniyal R. Why do neurologists miss catatonia in neurology emergency? A case series and brief literature review. Clin Neurol Neurosurg. 2019 Sep;184:105375. doi: 10.1016/j.clineuro.2019.105375. Epub 2019 May 22. PMID: 31147176.
		Louis J. Gogela, C. Wilbur Rucker, Psychogenic Changes in the Field of Vision: Associated with Tumors of the Frontal Lobe of the Brain, American Journal of Ophthalmology, Volume 34, Issue 2, Part 1, 1951, Pages 185-188, ISSN 0002-9394, https://doi.org/10.1016/0002-9394(51)90565-X. (https://www.sciencedirect.com/science/article/pii/000293945190565X)
		Harris J. Depression and hysteria as symptoms of brain tumor. Henry Ford Hosp Med J. 1965 Dec;13(4):457-9. PMID: 5865365.
		Keane JR. Hysterical hemianopia. The 'missing half' field defect. Arch Ophthalmol. 1979 May;97(5):865-6. doi: 10.1001/archopht.1979.01020010423002. PMID: 444118.
		Mainio A, Hakko H, Niemelä A, Koivukangas J, Räsänen P. Somatization symptoms are related to right-hemispheric primary brain tumor: a population-based prospective study of tumor patients in northern Finland. Psychosomatics. 2009 Jul-Aug;50(4):331-5. doi: 10.1176/appi.psy.50.4.331. PMID: 19687172.
		Taga, A., et al., Meningeal Dissemination and Drop Metastasis From Glioma Presenting With Non-Epileptic Myoclonus and Minipolymyoclonus. The Neurohospitalist, 2024.
	2. Inadequate reporting of patient information for comparison (n=2)	Kaplan CP, Miner ME, Mervis L, Newton H, McGregor JM, Goodman JH. Interpretive risks: the use of the Hopkins Symptom Checklist 90-Revised (SCL 90-R) with brain tumour patients. Brain Inj. 1998 Mar;12(3):199-205. doi: 10.1080/026990598122674. PMID: 9547950.
		Kaplan CP. SCL 90-R interpretation and brain tumour: a correction factor? Brain Inj. 1998 Nov;12(11):977-85. doi: 10.1080/026990598122025. PMID: 9839030.
	3. Not a complete research article (n=1)	Peters K, Johnson M. Functional Neurological Disorders in Primary Brain Tumor Patients (P4-9.006). Neurology. 2022, May;98(18_supplement). doi: 10.1212/WNL.98.18_supplement.2774
