# Supplementary material for: Consequences of Acute Presentations of Functional Neurological Disorders in Neuro‐Oncology Patients: Case Series and Systematic Review
Source: Brain Behav. 2025 Nov 30;15(12):e71107. doi: 10.1002/brb3.71107 (PMC12665190; doi:10.1002/brb3.71107)
Supplement: Supplementary file 2 — Supplementary Material: brb371107‐sup‐0002‐TableS2.xlsx [file BRB3-15-e71107-s002.xlsx]

## Sheet: Sheet1
Case	Gender	Tumour type	Laterality	Location	Onset	Clinical presentation of FND	Tumour surgery	Chemotherapy	Radiotherapy	Psychiatric co-morbidities	Management	Outcome
Inn1	NG	LGG	Right	Frontal	Pre-Tumour Diagnosis	Seizure	No	No	No	Unspecified	Neuropsychiatry	Unknown
Inn2	NG	Meningioma	Left	Cranial Fossa	Pre-Tumour Diagnosis	Left hemiparesis	No	No	No	None	Diagnosis Provision	Improved/Resolved
Inn3	NG	Rosai-Dorfman	Right	Parietal	Pre-Tumour Diagnosis	Right hemiparesis	Yes	Yes	No	None	Diagnosis Provision	Improved/Resolved
Inn4	NG	Meningioma	Right	Sphenoid	Between Diagnosis and Treatment	Seizure	Yes	No	No	None	Neuropsychiatry	Unchanged
Inn5	NG	Astrocytoma	Left	Insula	Between Diagnosis and Treatment	Speech Disturbance	Yes	No	No	Anxiety, Depression	Therapies (PT/OT/SaLT)	Improved/Resolved
Inn6	NG	Glioneuronal Tumour	Left	Hippocampus	Between Diagnosis and Treatment	Speech Disturbance	No	No	No	Fibromyalgia	Diagnosis Provision	Improved/Resolved
Inn7	NG	Astrocytoma	Left	Thalamus	After Treatment	Seizure	Yes	Yes	Yes	Anxiety, Depression	Psychology	Unknown
Inn8	NG	Meningioma	Left	Parafalcine	After Treatment	Seizure	Yes	No	No	Complex PTSD	Psychology	Improved/Resolved
Inn9	NG	Oligodendroglioma	Left	Insula	After Treatment	Seizure	Yes	No	No	Anxiety	Neuropsychiatry	Improved/Resolved
Inn10	NG	Gliosarcoma	Right	Temporal	After Treatment	Seizure	Yes	No	No	None	Diagnosis Provision	Improved/Resolved
Reub2	M	Meningioma	Right	Sphenoid	After Treatment	Seizure	Yes	Unknown	Unknown	Psychosis	Neuropsychiatry	Unknown
Reub4	F	Meningioma	Right	Fronto-Parietal	After Treatment	Seizure	Yes	Unknown	Unknown	None	Neuropsychiatry	Unknown
Reub5	F	Meningioma	Left	Central	After Treatment	Seizure	Yes	Unknown	Unknown	None	Neuropsychiatry	Unknown
Reub6	F	Meningioma	Left	Temporal	After Treatment	Seizure	Yes	Unknown	Unknown	None	Neuropsychiatry	Unknown
Reub8	F	Meningioma	Left	Sphenoid	After Treatment	Seizure	Yes	Unknown	Unknown	None	Neuropsychiatry	Unknown
Reub9	M	Papilloma	Right	Lateral Ventricle	After Treatment	Seizure	Yes	Unknown	Unknown	Depression	Neuropsychiatry	Unknown
Reub10	M	Oligodendroglioma	Left	Frontal	After Treatment	Seizure	Yes	Unknown	Unknown	None	Neuropsychiatry	Unknown
Reub13	F	Meningioma	Right	Central	After Treatment	Seizure	Yes	Unknown	Unknown	EUPD	Neuropsychiatry	Unknown
Reub15	F	Astrocytoma	Right	Frontal	After Treatment	Seizure	Yes	Unknown	Unknown	Depression	Neuropsychiatry	Unknown
Garc1	F	Oligodendroglioma	Left	Frontal	After Treatment	Seizure	Yes	Yes	No	Unknown	Psychology	Improved/Resolved
Garc2	M	Astrocytoma	Right	Frontal	After Treatment	Seizure	Yes	Yes	No	Unknown	Psychology	Improved/Resolved
Garc3	F	Oligodendroglioma	Left	Frontal	After Treatment	Seizure	Yes	Yes	Yes	Unknown	Psychology	Improved/Resolved
Garc4	F	Lung Metastasis	Bilateral	Multifocal	After Treatment	Seizure	No	Yes	Yes	Unknown	Psychology	Improved/Resolved
Suma1	M	Oligodendroglioma	Left	Frontal	After Treatment	Seizure	Yes	Unknown	Unknown	Depression	Psychology	Improved/Resolved
Suma2	F	MVNT	Right	Parietal	After Treatment	Seizure	Unknown	Unknown	Unknown	Unknown	Diagnosis Provision	Improved/Resolved
Suma3	M	Astrocytoma	Bilateral	Chiasm	After Treatment	Seizure	Yes	Unknown	Yes	Anxiety	Diagnosis Provision	Improved/Resolved
Suma4	F	Astrocytoma	Left	Frontal	After Treatment	Seizure	Yes	Unknown	Unknown	Unknown	Diagnosis Provision	Improved/Resolved
Suma5	F	Astrocytoma	Left	Frontal	After Treatment	Seizure	Yes	Unknown	Unknown	Anxiety	Diagnosis Provision	Unchanged
Suma6	F	Astrocytoma	Left	Frontal	After Treatment	Seizure	Yes	Yes	Unknown	Anxiety	Diagnosis Provision	Unchanged
Suma7	M	Oligodendroglioma	Left	Frontal	After Treatment	Seizure	Yes	No	No	Anxiety	Diagnosis Provision	Improved/Resolved
Suma8	F	Oligodendroglioma	Right	Frontal	After Treatment	Seizure	Unknown	Unknown	Unknown	Anxiety	Diagnosis Provision	Unchanged
Suma9	F	Astrocytoma	Bilateral	Multifocal	After Treatment	Seizure	Unknown	Unknown	Unknown	Unknown	Diagnosis Provision	Unchanged
Poll1	M	Papilloma	Bilateral	4th Ventricle	After Treatment	Slurred Speech	Yes	Unknown	Unknown	Schizaffective Disorder	Unspecified	Unchanged
Khu1	F	Astrocytoma	Left	Frontal	After Treatment	Hemiparesis	Yes	No	No	Depression	Psychology	Improved/Resolved
Scar1	M	Hamartoma	Bilateral	Hypothalamus	After Treatment	Seizure	No	No	No	Unknown	Unknown	Unknown
Youn1	F	Meningioma	Left	Convexity	After Treatment	Seizure	Yes	No	No	Unknown	Psychology	Improved/Resolved
Szot1	F	Oligodendroglioma	Left	Occipital	After Treatment	Movement Disorder	Yes	No	No	Depression	Psychology	Improved/Resolved
Sloc1	M	Astrocytoma	Right	Fronto-Parietal	After Treatment (post surgery, during chemotherapy	Seizure	Yes	Yes	Unknown	Unknown	Psychology	Improved/Resolved
Hebb1	F	Astrocytoma	Left	Frontal	Pre-Tumour Diagnosis	Gait Disorder	No	No	No	Anxiety	Therapies (PT/OT/SaLT)	Improved/Resolved
Loeb1	M	Oligodendroglioma	Right	Frontal	After Treatment	Seizure	Yes	Yes	Yes	Anxiety	Psychology	Improved/Resolved
Loeb2	F	LGG	Right	Frontal	After Treatment	Seizure	Yes	No	Yes	None	Psychology	Improved/Resolved
Loeb3	F	Meningioma	Left	Parafalcine	After Treatment	Seizure	Yes	No	Yes	Anxiety	Therapies (PT/OT/SaLT)	Improved/Resolved
Loeb4	F	LGG	Left	Insular	After Treatment	Seizure	No	Yes	No	Unknown	Psychology	Improved/Resolved
Loeb5	F	Lung Metastasis	Bilateral	Multifocal	After Treatment	Seizure	No	No	Yes	Unknown	Psychology	Improved/Resolved
Loeb6	M	Glioblastoma	Left	Frontal	After Treatment	Seizure	Yes	No	Yes	Unknown	Psychology	Improved/Resolved
Supplementary Table - Combined synopsis of our case series and patients in systematic review.
Individual cases are identified by the first author surname followed by the number relating to their case in the respective paper.
NG - Sex not given for our case series to retain anonymity
LGG - Low Grade Glioma, PT - Physiotherapy, OT - Occupational Therapy, SaLT - Speech and Language Therapy.
Laterality: right cerebral hemisphere, left cerebral hemisphere or midline/bilateral
